# Supplementary material for: Local Immune Activation and Age Impact on Humoral Immunity in Mice, with a Focus on IgG Sialylation
Source: Vaccines (Basel). 2024 Apr 29;12(5):479. doi: 10.3390/vaccines12050479 (PMC11125885; doi:10.3390/vaccines12050479)
Supplement: Supplementary file 1 [file vaccines-12-00479-s001.zip]

Archive with 1 entries (1 files):
- vaccines-2953621-supplementary.pdf
